# Supplementary material for: Natural Compounds Oridonin and Shikonin Exhibit Potentially Beneficial Regulatory Effects on Select Functions of Microglia
Source: Brain Sci. 2024 Mar 28;14(4):328. doi: 10.3390/brainsci14040328 (PMC11048017; doi:10.3390/brainsci14040328)
Supplement: Supplementary file 1 [file brainsci-14-00328-s001.zip › Table S1.xlsx]

## Sheet: Fig 1A
Figure 1A
Oridonin:	0 μM	1 μM	4 μM
1	65.1411	88.4058	69.7941
2	85.3039	71.3451	80.6509
3	89.3712	107.436	91.2727
4	96.0265	114.091	102.682

## Sheet: Fig 1B
Figure 1B
Oridonin:	0 μM	1 μM	4 μM
1	112.084	95.5472	90.0349
2	84.5225	121.271	49.6111
3	218.656	233.356	185.582
4	211.306	167.208	124.946

## Sheet: Fig 1C
Figure 1C
Shikonin:	0 nM	40 nM	400 nM
1	131.627	163.328	151.612
2	57.5725	59.6661	73.7975
3	128.414	137.038	130.33
4	322.849	351.112	309.805

## Sheet: Fig 2A
Figure 2A
Oridonin:	0 μM	1 μM	4 μM
1	12.2415	10.9529	6.31403
2	6.77539	5.61568	3.81167
3	7.41968	5.61568	3.29624
4	22.496	12.9606	1.10565
5	15.7954	6.77539	4.97139

## Sheet: Fig 2B
Figure 2B
Shikonin:	0 nM	40 nM	400 nM
1	14.5954	14.2975	8.48917
2	10.5346	9.76881	0
3	19.2054	21.1368	14.897
4	6.21493	5.6321	3.76707

## Sheet: Fig 2C
Figure 2C
Oridonin:	0 μM	1 μM	4 μM
1	86.2963	88.8889	90.1852
2	96.281	90.4959	94.4215
3	86.4745	84.4789	79.3792
4	97.9284	87.7589	86.2524
5	80.4913	72.9769	74.2775

## Sheet: Fig 2D
Figure 2D
Shikonin:	0 nM	40 nM	400 nM
1	88.4686	81.0886	78.5055
2	86.9526	79.4708	88.6861
3	86.7677	92.6262	72.1212
4	93.5403	92.4497	88.255

## Sheet: Fig 3A
Figure 3A
Oridonin:	0 μM	1 μM	4 μM
1	70	65.7241	74.7586
2	33.8983	31.3559	45.1977
3	20.8861	20.2532	25.3165
4	35.6449	29.5404	49.6114

## Sheet: Fig 3B
Figure 3B
Shikonin:	0 nM	40 nM	400 nM
1	22.8448	23.4914	40.7328
2	16.9847	8.58778	28.4351
3	58.6331	63.3094	71.9424

## Sheet: Fig 3C
Figure 3C
Oridonin:	0 μM	1 μM	4 μM
1	104.469	88.9199	98.2309
2	106.543	94.2238	94.3141
3	88.3794	90.3894	113.819
4	88.9831	77.4446	91.6558

[truncated: 7 more sheets: Fig 3D, Fig 4A, Fig 4B, Fig 4C, Fig 4D, Fig 5A, Fig 5B]
